# Supplementary material for: Structured simulation-based training with frugal ophthalmic instruments rapidly equips non-ophthalmologists to identify malarial retinopathy in simulation eyes: an audit of a training course
Source: BMC Med Educ. 2025 Dec 4;26:35. doi: 10.1186/s12909-025-08213-4 (PMC12781296; doi:10.1186/s12909-025-08213-4)
Supplement: Supplementary file 1 — Supplementary Material 1. [file 12909_2025_8213_MOESM1_ESM.xlsx]

## Sheet: mr_flat_pre
cand_no	q1	q2	q3	q4	q5	q6	q7	q8	q9	q10	q11	q12	q13	q14	q15	q16	q17	q18	q19	q20	total	total_pc
ref	y	y	n	n	n	y	y	y	y	y	n	y	y	n	y	y	y	n	y	y
1	1	1	1	0	0	1	1	1	1	1	0	1	1	1	1	1	1	1	1	1	17	85
3	1	1	1	0	0	1	1	1	1	1	1	1	1	0	1	1	1	1	1	1	17	85
4	1	0	1	0	0	1	1	1	0	0	0	0	0	0	1	0	1	0	1	1	9	45
5	0	0	0	0	0	0	0	0	0	0	0	0	1	0	0	0	1	1	1	1	5	25
6
7	0	0	0	0	0	0	0	0	0	0	1	1	0	1	0	0	0	0	0	0	3	15
8	0	0	0	0	0	0	0	0	0	0	0	1	0	1	0	0	1	1	0	0	4	20
9	1	1	0	0	0	1	1	1	1	1	0	1	1	0	1	1	1	0	1	1	14	70
10	1	0	1	0	0	1	1	1	1	0	1	1	1	0	1	0	1	1	0	1	13	65
11	0	1	1	1	0	1	1	1	1	0	1	1	1	1	1	1	1	1	1	1	17	85
12	1	1	1	0	0	1	1	1	1	1	1	1	1	1	1	1	1	1	1	1	18	90
13	1	0	0	0	0	1	1	1	1	0	0	1	0	0	0	0	1	1	0	0	8	40
14	1	1	1	1	1	0	0	1	1	0	1	1	0	1	0	0	0	1	1	0	12	60
15	1	1	0	1	0	1	1	1	1	1	1	1	1	1	1	1	1	1	1	1	18	90
16	1	0	0	1	0	0	1	1	1	1	0	1	1	0	1	1	1	1	1	1	14	70
17	1	1	1	1	0	0	1	1	1	1	1	1	1	1	1	1	1	1	1	1	18	90
18	1	1	1	0	0	1	1	1	1	1	1	1	1	1	1	1	1	1	0	1	17	85
19	1	0	1	0	0	1	1	1	1	0	1	1	1	1	1	1	1	1	0	1	15	75
20	1	1	1	0	0	1	1	1	1	1	1	1	1	1	1	1	1	1	1	1	18	90
21	1	0	1	1	1	0	1	1	0	0	1	1	0	1	1	0	1	1	0	1	13	65
1	y	y	n	y	y	y	y	y	y	y	y	y	y	n	y	y	y	n	y	y
3	y	y	n	y	y	y	y	y	y	y	n	y	y	y	y	y	y	n	y	y
4	y	n	n	y	y	y	y	y	na	n	y	na	n	na	y	n	y	na	y	y
5	na	na	na	na	na	na	na	na	na	na	na	na	y	y	n	n	y	n	y	y
6
7	na	na	na	na	na	na	na	na	na	n	n	y	n	n	n	n	n	y	n	n
8	na	na	na	na	na	na	na	na	na	na	na	y	na	n	na	n	y	n	n	na
9	y	y	y	y	y	y	y	y	y	y	y	y	y	y	y	y	y	y	y	y
10	y	n	n	y	y	y	y	y	y	n	n	y	y	y	y	n	y	n	n	y
11	na	y	n	n	y	y	y	y	y	n	n	y	y	n	y	y	y	n	y	y
12	y	y	n	y	y	y	y	y	y	y	n	y	y	n	y	y	y	n	y	y
13	y	n	y	y	y	y	y	y	y	na	y	y	n	y	n	n	y	n	n	n
14	y	y	n	n	n	n	n	y	y	n	n	y	n	n	n	n	n	n	y	n
15	y	y	y	n	y	y	y	y	y	y	n	y	y	n	y	y	y	n	y	y
16	y	n	y	n	y	n	y	y	y	y	na	y	y	y	y	y	y	n	y	y
17	y	y	n	n	y	n	y	y	y	y	n	y	y	n	y	y	y	n	y	y
18	y	y	n	y	y	y	y	y	y	y	n	y	y	n	y	y	y	n	n	y
19	y	n	n	y	y	y	y	y	y	n	n	y	y	n	y	y	y	n	na	y
20	y	y	n	y	y	y	y	y	y	y	n	y	y	n	y	y	y	n	y	y
21	y	n	n	n	n	n	y	y	na	n	n	y	n	n	y	n	y	n	n	y

## Sheet: mr_bio_post
cand_no	q1	q2	q3	q4	q5	q6	q7	q8	q9	q10	q11	q12	total	total_pc
ref	y	n	n	y	y	n	y	y	n	n	n	y
1	1	1	1	1	1	1	1	0	0	1	1	1	10	83.3333
3	1	1	1	1	1	1	1	0	1	1	1	1	11	91.6667
4	1	1	1	1	1	0	1	0	1	1	1	1	10	83.3333
5	1	1	1	1	1	1	1	0	0	1	1	1	10	83.3333
6	1	1	1	1	1	1	1	0	1	1	1	1	11	91.6667
7	1	1	1	1	1	1	1	1	0	0	1	1	10	83.3333
8	1	1	1	1	1	1	1	1	1	0	0	1	10	83.3333
9	0	0	1	1	1	0	1	1	1	1	1	1	9	75
10	1	1	1	1	1	1	1	0	1	0	1	1	10	83.3333
11	1	1	1	1	1	1	1	0	1	1	1	1	11	91.6667
12	1	1	1	0	1	1	1	0	0	1	0	1	8	66.6667
13	1	0	1	1	1	0	1	1	0	0	0	1	7	58.3333
14	1	1	1	1	1	1	1	0	1	1	1	1	11	91.6667
15	1	1	1	1	1	1	1	1	1	1	1	1	12	100
16	1	0	1	1	1	0	1	1	0	0	0	1	7	58.3333
17	1	1	1	1	1	1	0	0	1	1	1	1	10	83.3333
18	1	1	1	1	1	1	1	1	1	1	1	1	12	100
19	1	1	1	1	1	1	1	1	1	1	1	1	12	100
20	1	0	1	1	1	0	1	1	0	1	1	1	9	75
21	1	1	1	1	1	1	1	0	0	1	1	1	10	83.3333
1	y	n	n	y	y	n	y	n	y	n	n	y
3	y	n	n	y	y	n	y	n	n	n	n	y
4	y	n	n	y	y	y	y	n	n	n	n	y
5	y	n	n	y	y	n	y	n	y	n	n	y
6	y	n	n	y	y	n	y	n	n	n	n	y
7	y	n	n	y	y	n	y	y	y	y	n	y
8	y	n	n	y	y	n	y	y	n	y	y	y
9	n	y	n	y	y	y	y	y	n	n	n	y
10	y	n	n	y	y	n	y	n	n	y	n	y
11	y	n	n	y	y	n	y	n	n	n	n	y
12	y	n	n	n	y	n	y	n	y	n	y	y
13	y	y	n	y	y	y	y	y	y	y	y	y
14	y	n	n	y	y	n	y	n	n	n	n	y
15	y	n	n	y	y	n	y	y	n	n	n	y
16	y	y	n	y	y	y	y	y	y	y	y	y
17	y	n	n	y	y	n	n	n	n	n	n	y
18	y	n	n	y	y	n	y	y	n	n	n	y
19	y	n	n	y	y	n	y	y	n	n	n	y
20	y	y	n	y	y	y	y	y	y	n	n	y
21	y	n	n	y	y	n	y	n	y	n	n	y

## Sheet: pap_flat_pre
cand_no	q1	q2	q3	q4	q5	q6	q7	q8	q9	q10	q11	q12	q13	q14	q15	q16	q17	q18	q19	q20	total	total_pc
ref	n	y	y	n	n	y	n	y	n	n	y	y	y	n	y	y	n	y	n	y
1	1	1	1	1	1	1	0	1	0	1	1	1	1	1	1	1	1	0	1	1	17	85
3	1	1	1	1	1	0	1	1	1	1	1	1	0	1	1	1	1	1	1	1	18	90
4	0	1	1	1	0	1	1	1	1	1	0	1	1	1	1	1	0	1	1	0	15	75
5	0	1	0	0	0	1	0	1	0	0	1	1	0	1	1	0	0	0	0	0	7	35
6
7	1	1	1	1	1	0	0	1	1	1	1	1	0	1	1	1	1	1	1	1	17	85
8	1	1	1	1	1	0	1	1	1	1	0	1	0	1	1	1	1	1	1	0	16	80
9	0	0	1	0	0	1	0	1	0	0	0	1	1	0	0	1	0	1	0	1	8	40
10	1	1	1	0	1	0	1	1	1	1	1	1	1	1	1	1	1	1	1	1	18	90
11	1	1	1	1	1	1	1	1	1	1	1	1	0	1	1	1	1	1	1	1	19	95
12	1	1	1	1	1	1	1	1	1	1	1	1	1	1	1	1	1	1	1	1	20	100
13	0	1	1	0	0	1	1	0	1	0	1	1	1	0	1	1	0	1	0	1	12	60
14	1	1	1	1	1	1	1	1	1	1	1	1	1	1	1	1	1	1	1	1	20	100
15	0	1	1	1	1	1	1	1	1	1	1	1	1	1	1	1	1	1	1	1	19	95
16	1	1	1	0	1	0	1	1	1	1	1	1	1	1	1	1	1	1	1	1	18	90
17	1	1	1	1	1	1	1	1	1	1	1	1	1	1	1	1	1	1	1	1	20	100
18	0	1	1	0	1	1	0	1	0	0	1	1	1	1	1	1	1	1	1	1	15	75
19	1	1	1	1	1	0	1	1	1	1	1	1	0	1	1	1	1	1	1	1	18	90
20	1	1	1	1	1	1	1	1	1	1	1	0	1	1	1	1	1	1	1	1	19	95
21	0	1	1	0	0	1	0	1	0	0	1	1	0	1	1	1	1	1	1	1	13	65
1	n	y	y	n	n	y	y	y	y	n	y	y	y	n	y	y	n	na	n	y
3	n	y	y	n	n	n	n	y	n	n	y	y	n	n	y	y	n	y	n	y
4	y	y	y	n	y	y	n	y	n	n	n	y	y	n	y	y	y	y	n	n
5	y	y	n	y	y	y	y	y	y	y	y	y	n	n	y	n	y	na	y	n
6
7	n	y	y	n	n	n	y	y	n	n	y	y	n	n	y	y	n	y	n	y
8	n	y	y	n	n	n	n	y	n	n	n	y	n	n	y	y	n	y	n	n
9	y	n	y	y	na	y	y	y	y	y	n	y	y	y	n	y	y	y	y	y
10	n	y	y	y	n	n	n	y	n	n	y	y	y	n	y	y	n	y	n	y
11	n	y	y	n	n	y	n	y	n	n	y	y	n	n	y	y	n	y	n	y
12	n	y	y	n	n	y	n	y	n	n	y	y	y	n	y	y	n	y	n	y
13	y	y	y	y	y	y	n	n	n	y	y	y	y	y	y	y	y	y	y	y
14	n	y	y	n	n	y	n	y	n	n	y	y	y	n	y	y	n	y	n	y
15	y	y	y	n	n	y	n	y	n	n	y	y	y	n	y	y	n	y	n	y
16	n	y	y	y	n	n	n	y	n	n	y	y	y	n	y	y	n	y	n	y
17	n	y	y	n	n	y	n	y	n	n	y	y	y	n	y	y	n	y	n	y
18	y	y	y	y	n	y	y	y	y	y	y	y	y	n	y	y	n	y	n	y
19	n	y	y	n	n	n	n	y	n	n	y	y	n	n	y	y	n	y	n	y
20	n	y	y	n	n	y	n	y	n	n	y	n	y	n	y	y	n	y	n	y
21	y	y	y	y	y	y	y	y	y	y	y	y	n	n	y	y	n	y	n	y

## Sheet: pap_arc_post
cand_no	q1	q2	q3	q4	q5	q6	q7	q8	q9	q10	total	total_pc
ref	y	n	n	n	y	y	n	y	y	n
1	1	1	1	1	1	1	1	0	1	1	9	90
3	1	0	1	0	1	1	1	0	1	1	7	70
4	1	1	1	0	1	1	1	1	1	1	9	90
5	1	0	1	0	1	1	0	1	0	0	5	50
6	1	0	1	1	1	1	0	1	1	1	8	80
7	1	1	0	1	1	1	1	1	1	1	9	90
8	0	1	1	1	0	0	1	0	0	1	5	50
9	1	1	1	1	1	1	1	1	1	1	10	100
10	0	0	1	1	1	1	1	1	1	0	7	70
11	1	1	1	1	1	1	1	1	1	1	10	100
12	0	1	0	1	1	0	0	0	0	1	4	40
13	1	1	0	1	1	1	1	1	1	1	9	90
14	1	1	1	1	1	1	1	1	1	1	10	100
15	1	1	1	1	1	1	1	1	1	1	10	100
16	1	1	1	1	1	1	1	1	1	1	10	100
17	1	1	1	1	1	1	1	1	1	1	10	100
18	1	1	1	1	1	1	1	1	1	1	10	100
19	1	1	1	1	1	1	1	1	1	1	10	100
20	1	1	1	1	1	1	1	1	1	1	10	100
21	1	1	1	1	1	1	0	1	1	0	8	80
1	y	n	n	n	y	y	n	n	y	n
3	y	y	n	y	y	y	n	n	y	n
4	y	n	n	y	y	y	n	y	y	n
5	y	y	n	y	y	y	y	y	n	y
6	y	y	n	n	y	y	y	y	y	n
7	y	n	y	n	y	y	n	y	y	n
8	n	n	n	n	n	n	n	n	n	n
9	y	n	n	n	y	y	n	y	y	n
10	n	y	n	n	y	y	n	y	y	y
11	y	n	n	n	y	y	n	y	y	n
12	n	n	y	n	y	n	y	n	n	n
13	y	n	y	n	y	y	n	y	y	n
14	y	n	n	n	y	y	n	y	y	n
15	y	n	n	n	y	y	n	y	y	n
16	y	n	n	n	y	y	n	y	y	n
17	y	n	n	n	y	y	n	y	y	n
18	y	n	n	n	y	y	n	y	y	n
19	y	n	n	n	y	y	n	y	y	n
20	y	n	n	n	y	y	n	y	y	n
21	y	n	n	n	y	y	y	y	y	y

## Sheet: test_outcomes
cand_no	mr_flat_pre_pc	mr_bio_post_pc	pap_flat_pre_pc	pap_arc_post_pc
1	85	83.3333	85	90
3	85	91.6667	90	70
4	45	83.3333	75	90
5	25	83.3333	35	50
6		91.6667		80
7	15	83.3333	85	90
8	20	83.3333	80	50
9	70	75	40	100
10	65	83.3333	90	70
11	85	91.6667	95	100
12	90	66.6667	100	40
13	40	58.3333	60	90
14	60	91.6667	100	100
15	90	100	95	100
16	70	58.3333	90	100
17	90	83.3333	100	100
18	85	100	75	100
19	75	100	90	100
20	90	75	95	100
21	65	83.3333	65	80

## Sheet: qual_outcomes
cand_no	heard_mr_pre	use_direct_pre	use_bio_pre	conf_flat_pre	conf_flat_post	conf_eye_pre	conf_eye_post	conf_pap_pre	conf_pap_post	conf_haem_pre	conf_haem_post	conf_white_pre	conf_white_post	conf_vc_pre	conf_vc_post
1	1	1	0	3	7	3	7	2	7	1	7	1	6	1	6
3	1	0	0	1	7	1	6	2	6	1	7	1	6	1	7
4	1	1	0	5	7	4	6	1	7	4	7	4	6	3	6
5	1	0	0	1	6	1	7	1	5	1	7	1	5	1	5
6	1	0	0	1	7	3	7	1	7	1	7	1	6	1	6
7	0	1	1	1	6	1	4	1	4	1	7	1	5	1	4
8
9					6		6		5		5		4		6
10	1	0	0	1	6	1	6	1	5	1	6	1	6	1	6
11	0	1	1	3	7	4	7	3	7	7	7	7	6	5	5
12	1	1	1	4	7	4	6	2	6	2	7	4	7	2	6
13	1	0	0	2	6	5	6	1	5	1	7	1	6	1	6
14	1	1	1	4	7	5	7	6	6	6	7	5	7	7	5
15	0	1	1	5	7	4	7	4	7	6	7	6	6	4	5
16	1	1	1	4	7	4	7	3	7	5	7	6	7	1	4
17	1	1	1	6	7	6	7	5	7	6	7	6	7	6	7
18	1	1	1	1	6	1	6	2	5	3	7	1	7	2	2
19					7		7		6		7		6		5
20	0	1	1	5	7	5	7	6	6	7	7	7	6	7	6
21	1	1	0	1	6	2	6	3	5	3	6	2	6	4	6

## Sheet: grading_holo_post
cand_no	pap1	haem1	mac1	per1	vc1	pap2	haem2	mac2	per2	vc2	pap3	haem3	mac3	per3	vc3	pap4	haem4	mac4	per4	vc4	pap5	haem5	mac5	per5	vc5	pap6	haem6	mac6	per6	vc6	pap7	haem7	mac7	per7	vc7	pap8	haem8	mac8	per8	vc8	pap9	haem9	mac9	per9	vc9	pap10	haem10	mac10	per10
ref	n	21	2	1	n	n	0	0	0	n	n	0	0	0	n	n	6	1	0	n	n	50	1	1	n	n	0	0	0	n	n	0	3	3	y	n	0	1	0	n	n	0	0	0	n	n	0	0	0
1	1	0	0	1	1	1	1	1	1	1	1	1	1	1	1	1	0			1							1	1	1	1			0	0	0		0	0	0	1				0			1	1	1
3	1	0	0	0	1		1	1	1	1		1	1	1	1	0	1	0	1	1	1	0	1	0	1		1	1	1	1			1	1			1	0	1	1		1	1	1	1		1	1	1
4							1	1	1	1	1	1	1	1	1		1				1	0															0	0	0	1		1	1	1	1		1	1	1
5	1	0	0	0	1	1	1	1	1	1	1	1	1	1	1	1	0	0	1	1	1	0	0	0	1	1	1	1	1	1	1	1	0	1	0		1	0	1	1	1	1	0	1	1	1	1	1	1
6	1	0	0	0	1	1	1	1	1	1	1	1	1	1	1	1	1	0	1	1	1	0	0	0	1	1	1	1	1	1	1	1	0	1	0	0	1	0	1	1	1	1	1	1	1	1	1	1	1
7	1	0	1	1	1	1	1	1	1	1	0	1	1	1	1		1	0	0	1		0	0	0	1		1	1	1	1
8							1	1	1	1		1	1	1	1						1					1	1	1	1	1												1	1	1	1	1	1	1	0
9	1	0	0	0	1	1					1	1	1	1	1	1					1					1					1					1					1	1	1	1	1	1	1	1	1
10	1	0	0	1	1	1	1	1	1	1	1	1	1	1	1	0	1	1	0	0	0	0	1	1	0	1	1	1	1	1	1	1	0	0	0	1	1	0	1	1	1	1	1	1	1		1	0
11	0	0	0	1	0	1	1	1	1	1	1	1	1	1	1	0	1	0	0	0	1	0	0	0	0	1	1	1	1	1	0	1	0	1	1	1	1	1	1	1		1	1	1	1	1	1	1	1
12							1	1	1	1		1	1	1	1		0	0	1	1	1	0	1	0	1		1	1	1	1	1	1	0	1	0		1	0	1	1	0	0	1	1	1		1	1	1
13		0	0	1	0	1	1	0	0	1		1	1	1	1		0	1	1	0	1	0	0	0	0												0
14	1	0	0	0	1	1	1	1	1	1	1	1	1	1	1	1	0	0	1	1	1	0	0	0	1	1	1	1	1	1	1	1	0	1	0	1	1	0	1	1	1	1	1	1	1	1	1	1	1
15	0	0	1	1	1	1	1	1	1	1	1	1	1	1	1	0	1	1	0	0	0	0	1	1	1	1	1	1	1	1	1	1	1	1	0	1	1	1	1	1	1	1	1	1	1	1	1	1	1
16	1	0	0	1	1	1	1	1	0	1	1	1	1	1	1	1	0	0	0	1	1	0	0	0	1	1	1	1	0	1	1	1	1	1	0	1	1	1	0	1	0	1	0	0	1	1	1	1	0
17	1	0	0	0	1	1	1	1	1	1	1	1	1	1	1	1	1	0	1	1	1	0	0	0	1	1	1	1	1	1	1	1	1	1	0	1	1	0	1	1	1	1	1	1	1	1	1	1	1
18	0	0	0	0	0	1	1	1	1	1		1	1	1	1	0	1	1	0	0	0	0	0		0	0	1	1	1	1	0		1	1	1	1	1	1	1	0	1	1	1	1	1	0	1	1	1
19	0	0	1	1	1	1	1	1	1	1	1	1	1	1	1	0	1	1	1	1	1	0	1	0	1	1	1	1	1	1	0	1	0	0	0	0	0	1	1	1	0	1	1	1	1	1	1	1	1
20	1	0	1			1	1			0	1	1	1	1	1	1	1				1	0	1			1	1	1	0	1	1	1		1	0		1		0	0	0	1		0	1	1	1	1	1
21		0	1	0	1	1	1	1	1	1	1	1	1	1	1		1	0	1	1		0	0	0	1	1	1	1	1	1	1	1	0	1	1	1	1	0	1	1	1	1	1	1	0	1	1	1	1
1	n	0	1	1	n	n	0	0	0	n	n	0	0	0	n	n	1			n							0	0	0	n			2	2	n		n	n	n	n				1			0	0	0
3	n	6	0	0	n		0	0	0	n		0	0	0	n	y	6	0	0	n	n	21	1	0	n		0	0	0	n			3	3			0	0	0	n		0	0	0	n		0	0	0
4							0	0	0	n	n	0	0	0	n		6				n	6															n	n	n	n		0	0	0	n		0	0	0
5	n	1	0	0	n	n	0	0	0	n	n	0	0	0	n	n	1	0	0	n	n	6	0	0	n	n	0	0	0	n	n	0	2	3	n		0	0	0	n	n	0	1	0	n	n	0	0	0
6	n	6	0	0	n	n	0	0	0	n	n	0	0	0	n	n	6	0	0	n	n	21	0	0	n	n	0	0	0	n	n	0	0	3	n	y	0	0	0	n	n	0	0	0	n	n	0	0	0
7	n	1	2	1	n	n	0	0	0	n	y	0	0	0	n		6	2	2	n		6	2	0	n		0	0	0	n
8							0	0	0	n		0	0	0	n						n					n	0	0	0	n												0	0	0	n	n	0	0	1
9	n	0	0	0	n	n					n	0	0	0	n	n					n					n					n					n					n	0	0	0	n	n	0	0	0
10	n	1	1	1	n	n	0	0	0	n	n	0	0	0	n	1	6	1	1	y	y	6	1	1	y	n	0	0	0	n	n	0	1	0	n	n	0	0	0	n	n	0	0	0	n		0	1
11	y	6	3	1	y	n	0	0	0	n	n	0	0	0	n	y	6	3	2	y	n	6	2	3	y	n	0	0	0	n	y	0	2	3	y	n	0	1	0	n		0	0	0	n	n	0	0	0
12							0	0	0	n		0	0	0	n		0	0	0	n	n	6	1	0	n		0	0	0	n	n	0	1	3	n		0	0	0	n	y	6	0	0	n		0	0	0
13		0	3	1	y	n	0	2	1	n		0	0	0	n		1	1	0	y	n	6	3	0	y												6
14	n	6	1	0	n	n	0	0	0	n	n	0	0	0	n	n	1	0	0	n	n	6	0	0	n	n	0	0	0	n	n	0	2	3	n	n	0	0	0	n	n	0	0	0	n	n	0	0	0
15	y	6	2	1	n	n	0	0	0	n	n	0	0	0	n	y	6	1	1	y	y	6	1	1	n	n	0	0	0	n	n	0	3	3	n	n	0	1	0	n	n	0	0	0	n	n	0	0	0
16	n	6	3	1	n	n	0	0	1	n	n	0	0	0	n	n	1	2	3	n	n	6	2	3	n	n	0	0	1	n	n	0	3	3	n	n	0	1	1	n	y	0	2	2	n	n	0	0	3
17	n	1	3	2	n	n	0	0	0	n	n	0	0	0	n	n	6	2	0	n	n	6	2	2	n	n	0	0	0	n	n	0	3	3	n	n	0	0	0	n	n	0	0	0	n	n	0	0	0
18	y	1	3	3	y	n	0	0	0	n		0	0	0	n	y	6	1	1	y	y	6	2		y	y	0	0	0	n	y		3	3	y	n	0	1	0	y	n	0	0	0	n	y	0	0	0
19	y	6	2	1	n	n	0	0	0	n	n	0	0	0	n	y	6	1	0	n	n	21	1	0	n	n	0	0	0	n	y	0	1	2	n	y	1	1	0	n	y	0	0	0	n	n	0	0	0
20	n	1	2			n	0			y	n	0	0	0	n	n	6				n	21	1			n	0	0	1	n	n	0		3	n		0		2	y	y	0		2	n	n	0	0	0
21		1	2	0	n	n	0	0	0	n	n	0	0	0	n		6	0	0	n		6	0	0	n	n	0	0	0	n	n	0	2	3	y	n	0	0	0	n	n	0	0	0	y	n	0	0	0
	1	0	0	1	1	1	1	1	1	1	1	1	1	1	1	1	0			1							1	1	1	1			0	0	0		0	0	0	1				0			1	1	1
	1	0	0	0	1		1	1	1	1		1	1	1	1	0	1	0	1	1	1	0	1	0	1		1	1	1	1			1	1			1	0	1	1		1	1	1	1		1	1	1
							1	1	1	1	1	1	1	1	1		1				1	0															0	0	0	1		1	1	1	1		1	1	1
	1	0	0	0	1	1	1	1	1	1	1	1	1	1	1	1	0	0	1	1	1	0	0	0	1	1	1	1	1	1	1	1	0	1	0		1	0	1	1	1	1	0	1	1	1	1	1	1
	1	0	0	0	1	1	1	1	1	1	1	1	1	1	1	1	1	0	1	1	1	0	0	0	1	1	1	1	1	1	1	1	0	1	0	0	1	0	1	1	1	1	1	1	1	1	1	1	1
	1	0	1	1	1	1	1	1	1	1	0	1	1	1	1		1	0	0	1		0	0	0	1		1	1	1	1
							1	1	1	1		1	1	1	1						1					1	1	1	1	1												1	1	1	1	1	1	1	0
	1	0	0	0	1	1					1	1	1	1	1	1					1					1					1					1					1	1	1	1	1	1	1	1	1
	1	0	0	1	1	1	1	1	1	1	1	1	1	1	1	0	1	1	0	0	0	0	1	1	0	1	1	1	1	1	1	1	0	0	0	1	1	0	1	1	1	1	1	1	1		1	0
	0	0	0	1	0	1	1	1	1	1	1	1	1	1	1	0	1	0	0	0	1	0	0	0	0	1	1	1	1	1	0	1	0	1	1	1	1	1	1	1		1	1	1	1	1	1	1	1
							1	1	1	1		1	1	1	1		0	0	1	1	1	0	1	0	1		1	1	1	1	1	1	0	1	0		1	0	1	1	0	0	1	1	1		1	1	1
		0	0	1	0	1	1	0	0	1		1	1	1	1		0	1	1	0	1	0	0	0	0												0
	1	0	0	0	1	1	1	1	1	1	1	1	1	1	1	1	0	0	1	1	1	0	0	0	1	1	1	1	1	1	1	1	0	1	0	1	1	0	1	1	1	1	1	1	1	1	1	1	1
	0	0	1	1	1	1	1	1	1	1	1	1	1	1	1	0	1	1	0	0	0	0	1	1	1	1	1	1	1	1	1	1	1	1	0	1	1	1	1	1	1	1	1	1	1	1	1	1	1
	1	0	0	1	1	1	1	1	0	1	1	1	1	1	1	1	0	0	0	1	1	0	0	0	1	1	1	1	0	1	1	1	1	1	0	1	1	1	0	1	0	1	0	0	1	1	1	1	0
	1	0	0	0	1	1	1	1	1	1	1	1	1	1	1	1	1	0	1	1	1	0	0	0	1	1	1	1	1	1	1	1	1	1	0	1	1	0	1	1	1	1	1	1	1	1	1	1	1
	0	0	0	0	0	1	1	1	1	1		1	1	1	1	0	1	1	0	0	0	0	0		0	0	1	1	1	1	0		1	1	1	1	1	1	1	0	1	1	1	1	1	0	1	1	1
	0	0	1	1	1	1	1	1	1	1	1	1	1	1	1	0	1	1	1	1	1	0	1	0	1	1	1	1	1	1	0	1	0	0	0	0	0	1	1	1	0	1	1	1	1	1	1	1	1
	1	0	1			1	1			0	1	1	1	1	1	1	1				1	0	1			1	1	1	0	1	1	1		1	0		1		0	0	0	1		0	1	1	1	1	1
		0	1	0	1	1	1	1	1	1	1	1	1	1	1		1	0	1	1		0	0	0	1	1	1	1	1	1	1	1	0	1	1	1	1	0	1	1	1	1	1	1	0	1	1	1	1
[truncated: 15 more columns]

## Sheet: mean_scores
Test	Mean %
mr_flat_pre	58.9145
mr_bio_post	82.4258
pap_flat_pre	78.4701
pap_arc_post	82.3507
grading	58.0875
grading_ans	73.8446
